# Supplementary material for: Exploring the Effects of Environmental Factors on the Development of 0–4-Year Old Children in The Netherlands
Source: Int J Environ Res Public Health. 2021 Jul 22;18(15):7782. doi: 10.3390/ijerph18157782 (PMC8345559; doi:10.3390/ijerph18157782)
Supplement: Supplementary file 1 [file ijerph-18-07782-s001.zip]

Archive with 1 entries (1 files):
- ijerph-1293263 Supplementary Materials.pdf
